# Supplementary material for: Computational Design, Synthesis, and Biophysical Evaluation of β-Amido Boronic Acids as SARS-CoV-2 Mpro Inhibitors
Source: Molecules. 2023 Mar 3;28(5):2356. doi: 10.3390/molecules28052356 (PMC10005264; doi:10.3390/molecules28052356)
Supplement: Supplementary file 1 [file molecules-28-02356-s001.zip]

Archive with 1 entries (1 files):
- molecules-2222639-supplementary.pdf
